# Supplementary material for: Differential expansion of T central memory precursor and effector subsets is regulated by division speed
Source: Nat Commun. 2020 Jan 8;11:113. doi: 10.1038/s41467-019-13788-w (PMC6949285; doi:10.1038/s41467-019-13788-w)
Supplement: Supplementary file 3 — Source Data [file 41467_2019_13788_MOESM3_ESM.xlsx]

## Sheet: Fig.1
	Fig. 1e			Fig. 1f							Fig. 1h
	Abs. size per spleen			%CD62L+		%CD27+		Abs. size per spleen			Proliferation rate per day
	1	100		1	100	1	100	1	100		λ1	λ2	λ3
	1772	41249		2.9	9.402	69.6	71.918	(as in Fig. 1e)			0.73	1.16	1.33
	426	36095		48.3	4.236	79.3	42.892				0.77	1.24	1.43
	74	21838		20	8.011	40	57.964				0.68	1.08	1.18
	308	17309		16.7	9.072	75	57.32
	691	76794		38.3	5.281	78.7	67.009
	15	125682		100	3.909	100	50.612
	21	206164		0	17.523	0	72.982
	357	275286		0	25.744	10	82.109
	535	87285		13.3	17.996	86.7	86.486
	41	29705		50	6.022	50	43.384
	1127	15229		14	11.209	86	58.419
	72	23137		0	7.636	0	57.98
	2343	32747		2.4	4.822	54.3	54.567
	310	98311		7.7	4.754	76.9	62.56
	45	25645		50	4.618	50	45.795
	12	33773		0	9.914	0	67.479
	101	18384		0	7.071	66.7	61.356
	2874	154762		0.8	7.441	17	48.785
	14915	77042		2.8	8.675	68.4	50.334
	155	114462		7.7	10.876	15.4	61.305
	496	59452		11.4	7.22	68.2	49.743
	36	113938		0	12.626	33.3	68.077
	3188	89413		6.4	7.868	63.6	51.97
	1360	40408		3.5	6.587	82.5	53.528
	32	103400		0	8.238	33.3	58.62
	43	102962		50	10.796	100	66.858
	516	30678		14.3	8.1	92.9	75.917
	364	42509		23.5	9.695	88.2	62.208
	75	137609		14.3	13.598	85.7	64.545
	995	12004		25.9	6.62	85.2	52.04
	11			100		100
	442			33.3		79.2
	11421			1.2		38.5
	387			4.8		52.4
	23			40		100
	6749			3.5		92.1
	863			8.6		70.4
	104			52.2		78.3
	1886			21.5		79.7
	477			14.2		77.4
	225			38		94
	75			28.6		71.4
	41			55.6		55.6
	21			0		50
	32			0		85.7
	11			100		100
	304			0		90.9
	1433			17.4		95.7
	42			0		100
	605			37.5		100
	20			50		100
	1371			3		90.9
	244			33.3		75
	104			40		100
	20			50		100
	643			17.6		88.2
	125			66.7		100
	21			0		0
	76			50		50
	232			0		90.5
	107			20		90
	73			16.7		100
	1339			11.6		76.9
	109			77.8		100
	492			6.5		60.9
	291			50		100
	33			66.7		66.7
	652			9.8		82
	194			50		100
	885			16.3		88.8
	97			37.5		100
	44			25		75
	21			50		100
	182			40		93.3
	75			14.3		71.4
	24			50		100
	60			80		80
	362			9.7		71
	547			2.1		81.3
	652			16.7		76.7
	14			100		100
	12			0		100
	2312			19.1		90.1
	68			16.7		83.3
	695			3.1		34.4
	236			11.8		88.2
	117			14.3		85.7
	334			7.1		82.1
	2247			0.7		72.3
	5416			1.5		57.5
	14			0		0
	693			0		74
	36			33.3		100
	16			0		0
	245			23.8		90.5
	11			0.1		100
	23755			0.5		32.1
	166			33.3		91.7
	952			19.3		36.8
	179			6.7		80
	49			100		100
	12			50		100
	399			37.1		94.3
	87			0		25
	1345			4.1		29.9
	100			0		33.3
	12578			1.1		9
	49			0		33.3
	2032			0.9		65.2
	205			5.6		77.8
	22			0		100
	1064			4.3		65.2
	62			100		100
	17			0		100
	13			0		100
	7383			0.6		64.6
	49			60		60
	85			70		80
	328			20		92
	112			38.5		100
	100			30.8		84.6
	2456			5.7		84.3
	58			0		33.3
	1773			18.7		60.8
	1049			0		37.5
	39			80		100
	216			35.7		57.1
	19			0		100
	26			50		50
	69			37.5		100
	46			33.3		66.7
	390			17.5		90
	13			100		100
	26			100		100
	6502			0.6		48.9
	1238			7.1		61.4
	170			7.7		61.5
	689			11.3		61.3

## Sheet: Fig. 2
	Fig. 2d				Fig. 2f
	%BrdU+				%BrdU+
	CMP	EMP	TE		CMP	EMP	TE
	52.85	68.57	66.39		28	46.65	47.77
	57.34	70.44	68.14		42.53	56.18	54.97
	46.98	65.68	66.55		33.25	51.36	54.44
	53.28	69.07	73.07		37.63	56.21	55.76
	56.4	69.88	71.08		41.24	54.14	53.65
	48.5	66.45	70.11		54.83	63.31	60.97
	60.42	67.02	66.21		28.94	48.35	57.51
	49.09	67.77	67.02		38.99	52.38	51.68
	51.09	60.93	58.67		37.75	53.11	55.08
	43.59	62.58	56.96		40.01	53.11	57.25
					29.93	46.14	51.52
					38.02	49.16	60.55

## Sheet: Fig. 3
	Fig. 3c							Fig. 3e				Fig. 3g
	Abs. CMP per spleen		Abs. EMP per spleen		Abs. TE per spleen			Proliferation rate / Control				%BrdU+ / Control
	DCs+L.m.	DTx	DCs+L.m.	DTx	DCs+L.m.	DTx		κ1 / λ1	κ2 / λ2	κ3 / λ3		CMP	EMP	TE
	3853	521	25813	3111	11558	1414		0.4	0.63	0.79		0.7	0.9	0.82
	1441	545	14041	9642	20525	17544		0.54	0.74	0.93		0.66	0.9	0.96
	1688	86	10970	443	9118	614		0.31	0.55	0.7		0.63	0.91	0.95
	1285	617	8637	7885	7102	12840						0.7	0.86	0.83
	3796	2405	47662	12486	25076	6756						0.65	0.82	0.94
	4460	284	59150	2205	61619	1166						0.67	0.91	1
	15911	172	91232	1354	98721	4676						0.71	0.89	0.88
	17194	963	130161	7508	126991	25245						0.73	0.95	1
	6965	298	44201	10308	35894	16476						0.6	0.76	0.77
	3164	385	16696	9786	9802	18737						0.54	0.83	0.9
	1234	546	10328	9503	3668	9599						(Original %BrdU+ values used to calculate these ratios are included in Spp. Fig. 5)
	2243	310	12150	2315	8744	3142
	4412	442	16724	1917	11570	1401
	6471	414	44690	2991	47112	2822
	4472	474	14245	2941	6907	4530
	8598	1139	19132	6330	5946	5855
	3284	769	12616	3866	2460	3805
	8485	1432	58658	1895	86784	13225
	8230	221	36777	640	31629	4521
	8478	171	57887	577	47835	520
	2785	230	29656	854	26929	460
	5131	482	66148	2010	42373	563
	3782	388	37165	2329	48119	1669
	3868	144	23399	865	13003	336
	7088	424	56355	1394	39734	8030
	6858	138	43372	1047	51929	4495
	2476	1358	12965	2815	15051	1235
	4479	535	21581	3444	16305	11470
	9149	663	59301	1406	68372	3759
	1421	502	6751	1690	3737	4133
		307		863		1190
		160		2040		1800

## Sheet: Fig. 4
	Fig. 4c
	%Cell cycle phase+													Fig. 4f (%BrdU+DNA2N)
	DCs+L.m. G1		DTx G1		DCs+L.m. Synthesis		DTx Synthesis		DCs+L.m. G2M		DTx G2M			DCs+L.m.		DTx
	CMP	non-CMP	CMP	non-CMP	CMP	non-CMP	CMP	non-CMP	CMP	non-CMP	CMP	non-CMP		CMP	non-CMP	CMP	non-CMP
	43.3	30.8	64.1	42	49	64.5	27.6	49.3	0.954	0.351	0.958	1.72		30.2	46.2	14.3	29
	51.4	32.8	56.9	34.2	43	62.7	38.4	60.3	0.431	0.456	0.431	0.243		27.1	46.6	18.6	32
	38.1	26.2	56.7	29.1	53.3	68	35.5	62.5	1.38	0.762	0.57	0.356				21.5	33.1
	45.8	31.8	58.2	36.1	50.4	65	32.8	55.9	0.188	0.112	1.1	0.818				17.8	31.1
														(Together with Fig. 4c, these values were used to quantify the indicated average cell cycle phase lenghts)

## Sheet: Fig. 5
	Fig. 5d							Fig. 5f			Fig. 5h
	CD25 MFI Median										%BrdU+
	DCs+L.m.		Amp		DTx			%CMP+			CD25-wt		CD25-KO
	CMP	non-CMP	CMP	non-CMP	CMP	non-CMP		CD25-wt	CD25-KO		CMP	non-CMP	CMP	non-CMP
	13	161	11.8	39.4	15.4	35.4		30.7	54.6		37.3	59.6	35.7	45.2
	42.5	338	11.5	34.9	10.2	41.6		34.4	55.9		33.1	53.3	33.6	49.1
	14.1	89.7	10.5	35.7	5.23	344		33.9	55.3		35.1	59.3	37	50.9
	31.8	128	13.3	36.3	58.4	383		45.5	66.8		37.6	60.8	30.9	48.2
	61.2	561	16.4	38.3	51.5	440		45.2	75.1		35.1	56.8	29.9	47.2
			26.2	60.1	70.4	579		39.9	69.9		42.4	62.2	34.3	56.4
								32.8	62.7		35.1	56.2	31.9	46.6
								46.6	79.1
								44.5	79.3
								41.8	78.4
								43.8	75.9

## Sheet: Fig. 6
	Fig. 6c				Fig. 6d							Fig. 6e				Fig. 6f										Fig. 6g
	Primary Response				Secondary Response							Heterologous Rechallenge				%Positive Cells - Resting Memory
	% of liv. Leuoccytes				% of liv. Leuoccytes			Abs. size per spleen				Abs. size per spleen				CM			EM			TE				Resting Memory OT1 cells
	DCs+L.m.	Amp	DTx		DCs+L.m.	Amp	DTx	DCs+L.m.	Amp	DTx		DCs+L.m.	Amp	DTx		DCs+L.m.	Amp	DTx	DCs+L.m.	Amp	DTx	DCs+L.m.	Amp	DTx		DCs+L.m.	Amp	DTx
	0.255227	0.00294906	0.0382979		0.468392	0.216717	0.316552	337242	1256959	96231.7		120000	1490000	9920		79.7	77	90.6	14.5	20.4	6.25	4.35	2.21	0		69	226	32
	0.151191	0.0373206	0.00741627		0.504347	1.1594	0.0414141	494260	3478206	151576		1200000	153000	28300		77.9	69.5	100	7.69	21	0	3.85	5.39	0		104	167	14
	0.24059	0.0158019	0.0582397		0.576997	0.466059	0.00430481	1592511	1109220	10245.5		499000	826000	49400		96	94.2	100	0	0.97	0	0	0	0		25	103	2
	0.0911243	0.00428954	0.00911854		2.87342	0.307358	0.789224	2068861	1782679	239924		543000	175000	28700		98.5	95.3	85.4	0	0	7.32	0	0	0		68	64	41
	0.0352041	0.0186603	0.0308612		1.38667	0.620897	0.152828	1358933	1862691	559352		162000	2500	123000				60			0			0				5
	0.323985	0.00141509	0		4.67577	2.7544	0.010981	12905120	6555466	16252		583000	314000	34100				80.6			0			0				36
	0.061029	0.039267	0.004145		0.196627	0.137974	0.053813	267412	149012	133457		226000		37800				100			0			0				2
	0.010526	0.007057	0.001091		0.057387	0.060882	0.010024	115923	81582	17241		7450		80300				93.3			0			0				15
	0.184647	0.018868	0		0.229718	0.077382	0.021441	482407	72739	31732				23800
	0.0125	0.017277	0.003109		0.084152	0.08268	0.006187	114446	89294	15343
	0.019549	0.010586			0.090315	0.067217		182437	90071
	0.014938	0.010377			0.072486	0.090852		152220	85401

## Sheet: Spp. Fig. 1
	Spp. Fig. 1c
	%CD69high
	d1	d2	d4	d6
	94.8	69.4	47.5	13.7
	93.4	57.6	46.5	20.7
	91	58.2	33.1	2.7
	81.6	62.2	22.3

## Sheet: Spp. Fig. 2
	Spp. Fig. 2b				Spp. Fig. 2c - Predicted population response kinetics
	1-cell responses				d2			d4			d6			d8
	Abs. CMP	Abs. EMP	Abs. TE		%CMP	%EMP	%TE	%CMP	%EMP	%TE	%CMP	%EMP	%TE	%CMP	%EMP	%TE
	51.3684	1181.47	539.368		79.4	14.7	5.9	43.4	44.1	12.4	10	57.3	31.9	9.3	62.6	28
	191.135	147.027	73.5135		75	15	5	25.8	61	13.1	10.8	53.6	34	4	38.9	56.9
	14.7027	14.7027	44.1081		71.4	25.7	0	27.6	54.1	18.2	11.2	60.2	26.5	7.7	50.2	41.8
	51.3684	179.789	77.0526					42.4	42.2	15.4	11.3	59.3	28.3	7.4	49.9	41
	264.649	279.351	147.027											4.9	62.1	32.7
	14.7027	0	0											3.5	47.1	49
	0	0	20.5825											17.4	55.5	26.9
	0	35.6895	321.205											25.5	56.7	17.6
	71.3789	392.584	71.3789											17.9	68.6	13.4
	20.5825	0	20.5825											5.5	37.9	56.1
	157.711	811.084	157.711											10.7	47.7	41.1
	0	0	71.5528											7.4	50.6	41.8
	56.3253	1216.63	1070.18											4.7	49.9	45.3
	23.8509	214.658	71.5528											4.5	58.1	37.2
	22.5301	0	22.5301											4.2	41.6	53.8
	0	0	11.9255											9.6	57.9	32.2
	0	67.5904	33.7952											6.9	54.5	38.4
	11.9255	477.019	2373.17											6.7	42.1	50.4
	360.482	9834.4	4663.73											8.1	42.3	49.1
	11.9255	11.9255	131.18											10.5	50.8	38.4
	33.7952	304.157	135.181											6.6	43.1	49.7
	0	11.9255	23.8509											11.8	56.2	31.1
	202.771	1824.94	1160.3											7.7	44.3	47.9
	47.7019	1073.29	238.509											6.2	47.3	46.1
	0	10.7143	21.4286											8	50.6	41.1
	21.4286	21.4286	0											10.7	56.2	33
	73.7143	405.429	36.8571											8.1	67.8	24.1
	85.7143	235.714	42.8571											9.7	52.5	37.8
	10.7143	53.5714	10.7143											13.5	51.1	35.3
	258	589.714	147.429											6.6	45.5	47.9
	10.7143	0	0
	147.429	202.714	92.1429
	117.857	4275	7007.14
	18.4286	184.286	184.286
	9.00498	13.5075	0
	234.129	5983.81	531.294
	74.5833	532.738	255.714
	54.0299	27.0149	22.5124
	404.881	1097.44	383.571
	67.5373	301.667	108.06
	85.5473	126.07	13.5075
	21.3095	31.9643	21.3095
	18.01	4.50249	13.5075
	0	10.6548	10.6548
	0	27.0149	4.50249
	10.6548	0	0
	0	276.596	27.6596
	249.231	1121.54	62.3077
	0	41.5385	0
	227.047	378.412	0
	10.1667	10.1667	0
	41.5385	1204.62	124.615
	81.3333	101.667	61
	41.5385	62.3077	0
	10.1667	10.1667	0
	113.524	454.094	75.6824
	83.0769	41.5385	0
	0	0	20.7692
	37.8412	0	37.8412
	0	210.299	22.1368
	21.3889	74.8611	10.6944
	12.1186	60.5932	0
	154.957	874.402	309.915
	84.8305	24.2373	0
	32.0833	267.361	192.5
	145.424	145.424	0
	22.1368	0	11.0684
	64.1667	470.556	117.639
	96.9492	96.9492	0
	143.889	641.966	99.6154
	36.3559	60.5932	0
	0	33.2051	0
	10.6944	10.6944	0
	72.7119	96.9492	12.1186
	10.6944	42.7778	21.3889
	12.1186	12.1186	0
	47.7778	0	11.9444
	35.0336	221.879	105.101
	11.4029	433.309	102.626
	108.669	391.21	152.137
	13.8621	0	0
	0	11.9444	0
	426.364	1656.26	213.182
	11.4029	45.6115	11.4029
	21.7339	217.339	456.411
	27.7241	180.207	27.7241
	16.7021	83.5106	16.7021
	23.8889	250.833	59.7222
	16.3986	1607.06	623.147
	68.4173	3044.57	2291.98
	0	0	13.8621
	0	512.897	180.207
	11.9444	23.8889	0
	0	0	16.3986
	58.3893	163.49	23.3557
	0	11.4029	0
	108.669	7519.92	16126.5
	55.4483	97.0345	13.8621
	183.723	167.021	601.277
	11.9444	131.389	35.8333
	49.1958	0	0
	5.83893	5.83893	0
	148.237	228.058	22.8058
	0	21.7339	65.2016
	27.7241	374.276	914.897
	0	33.4043	66.8085
	95.5556	1039.17	11395
	0	16.3986	32.7972
	17.5168	1307.92	706.51
	11.4029	148.237	45.6115
	0	21.7339	0
	46.2745	647.843	370.196
	61.7834	0	0
	0	16.9663	0
	0	13.1081	0
	46.3376	4726.43	2610.35
	29.2446	0	19.4964
	59.382	8.48315	16.9663
	65.5405	235.946	26.2162
	43.0556	68.8889	0
	30.8497	53.9869	15.4248
	123.567	1946.18	370.701
	0	19.4964	38.9928
	330.843	746.517	695.618
	0	393.243	655.405
	30.8497	7.71242	0
	77.2293	46.3376	92.6752
	0	19.4964	0
	13.1081	0	13.1081
	25.8333	43.0556	0
	15.4459	15.4459	15.4459
	68.2374	282.698	38.9928
	13.1081	0	0
	25.8333	0	0
	38.5621	3138.95	3324.05
	87.7338	672.626	477.662
	13.1081	91.7568	65.5405
	68.8889	353.056	258.333

## Sheet: Spp. Fig. 3
	Spp. Fig. 3d
	%BrdU+
	CMP	EMP	TE
	49.3	58.3	59.9
	48.2	57.8	60
	50	51.5	46.1
	39.2	49	44.9
	45.6	57.4	59.2
	44.3	57.2	57.5
	36.9	54.3	57.7
	36.5	47.4	52.2
	26.5	42.8	50.1
	21.5	38.7	53.7
	25	46.8	56.9
	26.1	40.8	50
	28.1	46.1	56
	18.5	34.1	45.3

## Sheet: Spp. Fig. 4
	Spp. Fig. 4b
	Relative Subset Size d8 (DTx)
	CMP	EMP	TE
	10.3	61.5	27.9
	2	34.7	63.2
	7.5	38.8	53.8
	2.9	36.7	59.8
	11.1	57.5	31.1
	7.8	60.3	31.9
	2.8	21.8	75.4
	2.9	22.2	74.8
	1.1	38	60.8
	1.3	33.6	64.4
	2.8	48.2	48.7
	5.4	40	54.3
	11.8	51	37.3
	6.6	47.8	45.1
	5.9	36.6	56.3
	8.5	47.4	43.8
	9.1	45.6	44.9
	8.2	10.8	75.3
	4	11.7	82.7
	13.4	45.2	40.8
	14.9	55.3	29.8
	15.9	66.1	18.5
	8.8	52.7	37.8
	10.8	65.1	25.3
	4.3	14.1	81.4
	2.4	18.3	78.7
	24.9	51.6	22.6
	3.5	22.2	74.1
	11.2	23.8	63.6
	7.8	26.4	64.5
	12.7	35.9	49.4
	4	51	45

[truncated: 5 more sheets: Spp. Fig. 5, Spp. Fig. 6, Spp. Fig. 7, Spp. Fig. 8, Spp. Fig. 9]
